# Supplementary material for: Cnm1 mediates nucleus–mitochondria contact site formation in response to phospholipid levels
Source: J Cell Biol. 2021 Oct 25;220(11):e202104100. doi: 10.1083/jcb.202104100 (PMC8548916; doi:10.1083/jcb.202104100)
Supplement: Table S2 — lists all genes whose deletions altered Cnm1-mediated clustering of mitochondria around the nucleus from Fig. 4. [file JCB_202104100_TableS2.xlsx]

## Sheet: Hits list
Supplementary Table S2. List of all genes whose deletions altered Cnm1 mediated clustering of mitochondria around the nucleus from Figure 4
Gene/ORF	ORF	Description
ADO1	YJR105W	Adenosine kinase; required for the utilization of S-adenosylmethionine (AdoMet); may be involved in recycling adenosine produced through the methyl cycle
AHK1	YDL073W	Scaffold protein in the HKR1 sub-branch of the Hog1p-signaling pathway; physically interacts with the cytoplasmic domain of Hkr1p, and with Sho1p, Pbs2p, and Ste11p; prevents cross-talk signaling from Hkr1p of the osmotic stress MAPK cascade to the Kss1p MAPK cascade; non-essential gene
AKL1	YBR059C	Ser/Thr protein kinase; phosphorylates Pan1p, Sla1p and Ent1p to negatively regulate endocytosis in response to membrane stress; regulates actin cytoskeleton organization and clathrin-dependent endocytosis; phosphorylated and inhibited by upstream kinase, Fpk1p; member, along with Ark1p and Prk1p, of the Ark kinase family
APA2	YDR530C	Diadenosine 5',5'''-P1,P4-tetraphosphate phosphorylase II; AP4A phosphorylase involved in catabolism of bis(5'-nucleosidyl) tetraphosphates; APA2 has a paralog, APA1, that arose from the whole genome duplication
ARF1	YDL192W	ADP-ribosylation factor; GTPase of the Ras superfamily involved in regulation of coated vesicle formation in intracellular trafficking within the Golgi; involved in mitochondrial morphology; ARF1 has a paralog, ARF2, that arose from the whole genome duplication; arf1 arf2 double null mutation is complemented by human ARF1, ARF4, ARF5, or ARF6
ARO2	YGL148W	Bifunctional chorismate synthase and flavin reductase; catalyzes the conversion of 5-enolpyruvylshikimate 3-phosphate (EPSP) to form chorismate, which is a precursor to aromatic amino acids; protein abundance increases in response to DNA replication stress
ARP1	YHR129C	Actin-related protein of the dynactin complex; required for spindle orientation and nuclear migration; forms actin-like short filament composed of 9 or 10 Arp1p monomers; putative ortholog of mammalian centractin
BEM1	YBR200W	Protein containing SH3-domains; involved in establishing cell polarity and morphogenesis; functions as a scaffold protein for complexes that include Cdc24p, Ste5p, Ste20p, and Rsr1p
BST1	YFL025C	GPI inositol deacylase of the endoplasmic reticulum (ER); negatively regulates COPII vesicle formation; prevents production of vesicles with defective subunits; required for proper discrimination between resident ER proteins and Golgi-bound cargo molecules; functional ortholog of human PGAP1, mutation of which is associated with intellectual disability and encephalopathy
CHO2	YGR157W	Phosphatidylethanolamine methyltransferase (PEMT); catalyzes the first step in the conversion of phosphatidylethanolamine to phosphatidylcholine during the methylation pathway of phosphatidylcholine biosynthesis
CTF8	YHR191C	Subunit of a complex with Ctf18p; shares some subunits with Replication Factor C; required for sister chromatid cohesion
DOS2	YDR068W	Protein of unknown function; green fluorescent protein (GFP)-fusion protein localizes to the cytoplasm
DST1	YGL043W	General transcription elongation factor TFIIS; enables RNA polymerase II to read through blocks to elongation by stimulating cleavage of nascent transcripts stalled at transcription arrest sites; maintains RNAPII elongation activity on ribosomal protein genes during conditions of transcriptional stress
ELM1	YKL048C	Serine/threonine protein kinase; regulates the orientation checkpoint, the morphogenesis checkpoint and the metabolic switch from fermentative to oxidative metabolism by phosphorylating the activation loop of Kin4p, Hsl1p and Snf1p respectively; cooperates with Hsl7p in recruiting Hsl1p to the septin ring, a prerequisite for subsequent recruitment, phosphorylation, and degradation of Swe1p; forms…
FMC1	YIL098C	Mitochondrial matrix protein; required for assembly or stability at high temperature of the F1 sector of mitochondrial F1F0 ATP synthase; null mutant temperature sensitive growth on glycerol is suppressed by multicopy expression of Odc1p
GCR1	YPL075W	Transcriptional activator of genes involved in glycolysis; DNA-binding protein that interacts and functions with the transcriptional activator Gcr2p; contains a long intron, which allows multiple RNA and protein isoforms with varying expression levels depending on glucose availability
GPM2	YDL021W	Nonfunctional homolog of Gpm1p phosphoglycerate mutase; if functional, would convert 3-phosphoglycerate to 2-phosphoglycerate in glycolysis; GPM2 has a paralog, GPM3, that arose from the whole genome duplication
ICE2	YIL090W	Integral ER membrane protein with type-III transmembrane domains; required for maintenance of ER zinc homeostasis; required for post-translational SRP-independent protein translocation into the ER; necessary for efficient targeting of Trm1p tRNA methyltransferase to the inner nuclear membrane; mutations cause defects in cortical ER morphology in both the mother and daughter cells
INO2	YDR123C	Transcription factor; component of the heteromeric Ino2p/Ino4p basic helix-loop-helix transcription activator that binds inositol/choline-responsive elements (ICREs), required for derepression of phospholipid biosynthetic genes in response to inositol depletion; involved in diauxic shift
JNM1	YMR294W	Component of the yeast dynactin complex; consisting of Nip100p, Jnm1p, and Arp1p; required for proper nuclear migration and spindle partitioning during mitotic anaphase B
KTI11	YBL071W-A	Zn-ribbon protein that co-purifies with Dph1 and Dph2; forms a complex required for synthesis of diphthamide on translation factor eEF2 and with Elongator subunits Iki3p, Elp2p, and Elp3p; involved in modification of wobble nucleosides in tRNAs; forms a stable heterodimer with Ats1p
MET10	YFR030W	Subunit alpha of assimilatory sulfite reductase; complex converts sulfite into sulfide
MRPL3	YMR024W	Mitochondrial ribosomal protein of the large subunit; located in close proximity to the polypeptide exit channel of the ribosome; mutations in human homolog MRPL44 cause childhood cardiomyopathy; human MRPL44 deficiency results in inefficient assembly of the mitochondrial ribosome, and in tissue-specific respiratory chain deficiency, manifesting as either Complex I+Complex IV or Complex IV defici…
MRPL40	YPL173W	Mitochondrial ribosomal protein of the large subunit
NDL1	YLR254C	Homolog of nuclear distribution factor NudE; NUDEL; interacts with Pac1p and regulates dynein targeting to microtubule plus ends
NOP12	YOL041C	Nucleolar protein involved in pre-25S rRNA processing; also involved in biogenesis of large 60S ribosomal subunit; contains an RNA recognition motif (RRM); binds to Ebp2; similar to Nop13p and Nsr1p
OPI3	YJR073C	Methylene-fatty-acyl-phospholipid synthase; catalyzes the last two steps in phosphatidylcholine biosynthesis; also known as phospholipid methyltransferase
PHB1	YGR132C	Subunit of the prohibitin complex (Phb1p-Phb2p); prohibitin is a 1.2 MDa ring-shaped inner mitochondrial membrane chaperone that stabilizes newly synthesized proteins; determinant of replicative life span; involved in mitochondrial segregation; prohibitin deficiency induces a mitochondrial unfolded protein response (mtUPR)
PIN4	YBL051C	Protein involved in G2/M phase progression and response to DNA damage; interacts with Rad53p; contains an RNA recognition motif, a nuclear localization signal, and several SQ/TQ cluster domains; hyperphosphorylated in response to DNA damage
POP2	YNR052C	Subunit of Ccr4-Not complex that mediates 3' to 5' mRNA deadenylation; exonuclease of the DEDD superfamily
PUS7	YOR243C	Pseudouridine synthase; catalyzes pseudouridylation at positions 35 and 56 in U2 snRNA, position 50 in 5S rRNA, position 13 in cytoplasmic tRNAs, and position 35 in pre-tRNA(Tyr); also pseudouridylates some mRNAs; relocates from nucleus to cytoplasm during heat shock and differentially modifies some mRNAs during heat shock; conserved in archaea, vertebrates, and some bacteria
RAD5	YLR032W	DNA helicase/Ubiquitin ligase; involved in error-free DNA damage tolerance (DDT), replication fork regression during postreplication repair by template switching, and error-prone translesion synthesis; required for UV and MMS-associated unequal sister chromatid exchange (SCE) but not for double-strand break associated unequal SCE; promotes synthesis of free and PCNA-bound polyubiquitin chains by …
RAD55	YDR076W	Protein that stimulates strand exchange; stimulates strand exchange by stabilizing the binding of Rad51p to single-stranded DNA; involved in the recombinational repair of double-strand breaks in DNA during vegetative growth and meiosis; forms heterodimer with Rad57p
REF2	YDR195W	RNA-binding protein; involved in the cleavage step of mRNA 3'-end formation prior to polyadenylation, and in snoRNA maturation; part of holo-CPF subcomplex APT, which associates with 3'-ends of snoRNA- and mRNA-encoding genes; putative regulatory subunit of type 1 protein phosphatase Glc7p, required for actomyosin ring formation, and for timely dephosphorylation and release of Bnr1p from the divi…
RIP1	YEL024W	Ubiquinol-cytochrome-c reductase; a Rieske iron-sulfur protein of the mitochondrial cytochrome bc1 complex; transfers electrons from ubiquinol to cytochrome c1 during respiration; during import, Rip1p is first imported into the mitochondrial matrix where it is processed, acquires its Fe-S cluster, and is folded, then is translocated into the inner membrane by the action of a homo-oligomer of Bcs1…
RRG1	YDR065W	Protein of unknown function; required for efficient 5' processing of mitochondrial tRNAs, for respiratory growth and mitochondrial genome maintenance; required for vacuolar acidification; localizes to the matrix side of the inner mitochondrial membrane
RTT109	YLL002W	Histone acetyltransferase; critical for cell survival in presence of DNA damage during S phase, required for recovery after DSB repair; acetylates H3K56, H3K9; H3K56 acetylation activity required for expression homeostasis, buffering of mRNA synthesis rate against changes in gene dosage during S phase; involved in non-homologous end joining and regulation of Ty1 transposition; prevents hyper-ampl…
SDS3	YIL084C	Component of the Rpd3L histone deacetylase complex; required for its structural integrity and catalytic activity, involved in transcriptional silencing and required for sporulation; relocalizes to the cytosol in response to hypoxia; cells defective in SDS3 display pleiotropic phenotypes
SEI1	YLR404W	Seipin involved in lipid droplet (LD) assembly; controls lipid particle morphology, number, and size; promotes initiation of LD formation on the ER; ensures that LDs bud from the ER towards the cytosolic side of the membrane; forms a complex with Ldb16p at ER-LD contact sites, stabilizing these sites; null mutants have localized accumulation of phosphatidic acid (PA) marker proteins; BSCL2, human…
SND3	YBR106W	Involved in SRP-independent protein targeting to the ER; component of an alternative ER-targeting pathway partially redundant with the GET pathway that can compensate for SRP loss; preference for substrates with downstream transmembrane domains; interacts with Snd1p, Env10p/Snd2p, and Sec61p-translocon subunits; role in establishing nucleus-vacuole junctions (NVJs) in high glucose; targeted to th…
SSZ1	YHR064C	Hsp70 protein that interacts with Zuo1p (a DnaJ homolog); interacts with Zuo1p to form a ribosome-associated complex that binds the ribosome via the Zuo1p subunit; also involved in pleiotropic drug resistance via sequential activation of PDR1 and PDR5; binds ATP
TED1	YIL039W	GPI-glycan remodelase; conserved phosphoesterase domain-containing protein; acts together with Emp24p/Erv25p in cargo exit from the ER; functional ortholog of mammalian GPI-glycan remodelase PGAP5; deletion confers sensitivity to 4-(N-(S-glutathionylacetyl)amino) phenylarsenoxide (GSAO)
TEN1	YLR010C	Protein that regulates telomeric length; protects telomeric ends in a complex with Cdc13p and Stn1p; similar to human Ten1 which is critical for the telomeric function of the CST (Cdc13p-Stn1p-Ten1p) complex
THP2	YHR167W	Subunit of the THO and TREX complexes; THO connects transcription elongation and mitotic recombination, and TREX is recruited to activated genes and couples transcription to mRNA export; involved in telomere maintenance
TKL1	YPR074C	Transketolase; catalyzes conversion of xylulose-5-phosphate and ribose-5-phosphate to sedoheptulose-7-phosphate and glyceraldehyde-3-phosphate in the pentose phosphate pathway; needed for synthesis of aromatic amino acids; TKL1 has a paralog, TKL2, that arose from the whole genome duplication
TOM70	YNL121C	Component of the TOM (translocase of outer membrane) complex; involved in the recognition and initial import steps for all mitochondrially directed proteins; acts as a receptor for incoming precursor proteins; TOM70 has a paralog, TOM71, that arose from the whole genome duplication
URE2	YNL229C	Nitrogen catabolite repression transcriptional regulator; inhibits GLN3 transcription in good nitrogen source; role in sequestering Gln3p and Gat1p to the cytoplasm; has glutathione peroxidase activity and can mutate to acquire GST activity; self-assembly under limited nitrogen conditions creates [URE3] prion and releases catabolite repression
VMA21	YGR105W	Integral membrane protein required for V-ATPase function; not an actual component of the vacuolar H+-ATPase (V-ATPase) complex; diverged ortholog of human XMEA (X-linked Myopathy with Excessive Autophagy); functions in the assembly of the V-ATPase; localized to the yeast endoplasmic reticulum (ER)
VMA4	YOR332W	Subunit E of the V1 domain of the vacuolar H+-ATPase (V-ATPase); V-ATPase is an electrogenic proton pump found throughout the endomembrane system; V1 domain has eight subunits; required for the V1 domain to assemble onto the vacuolar membrane; protein abundance increases in response to DNA replication stress
VPS64	YDR200C	Protein required for cytoplasm to vacuole targeting of proteins; forms a complex with Far3p and Far7p to Far11p involved in recovery from pheromone-induced cell cycle arrest; mutant has increased aneuploidy tolerance; VPS64 has a paralog, FAR10, that arose from the whole genome duplication
WSS1	YHR134W	SUMO-ligase and SUMO-targeted metalloprotease; involved in DNA repair; removes DNA-protein crosslinks at stalled replication forks during replication of damaged DNA; clears chromatin-bound sumoylated proteins; localizes to single spot on nuclear periphery of mother cells but not daughters; exhibits vacuolar localization upon genotoxic stress; activated by DNA binding; member of minigluzincins pro…
YCR102C	YCR102C	Putative quinone oxidoreductase; overexpression improves ethanol production and acid stress resistance; involved in copper metabolism; similar to Cochliobolus carbonum toxD gene
YDR355C	YDR355C	Dubious open reading frame; unlikely to encode a functional protein, based on available experimental and comparative sequence data; partially overlaps the verified essential ORF SPC110/YDR356W
YGL214W	YGL214W	Dubious open reading frame; unlikely to encode a functional protein, based on available experimental and comparative sequence data; deletion mutation phenotype is likely due to the overlapping verified ORF SKI8/YGL213C
YGR272C	YGR272C	Merged open reading frame; does not encode a discrete protein;YGR272C was originally annotated as an independent ORF, but as a result of a sequence change, it was merged with an adjacent ORF into a single reading frame, designated YGR271C-A
YJL032W	YJL032W	Dubious open reading frame unlikely to encode a functional protein; overlaps 3' end of essential BET4 gene encoding the alpha subunit of Type II geranylgeranyltransferase
YKL023W	YKL023W	SKI complex-associated protein; involved in 3'-5' degradation of long 3'UTR-containing mRNA, poorly translated mRNA, and other RNA regions devoid of ribosomes; proposed to assist the cytoplasmic exosome in a Ska1-SKI complex when a direct interaction between the ribosome and the SKI complex is absent
YNL296W	YNL296W	Dubious open reading frame unlikely to encode a functional protein; deletion adversely affects sporulation; deletion mutant exhibits synthetic phenotype under expression of mutant huntingtin fragment, but gene does not have human ortholog
YNR025C	YNR025C	Dubious open reading frame; unlikely to encode a functional protein, based on available experimental and comparative sequence data; deletion reduces expression of PIS1 gene encoding phosphatidylinositol synthase
YPL238C	YPL238C	Dubious open reading frame; unlikely to encode a functional protein, based on available experimental and comparative sequence data; partially overlaps 5' end of the verified essential gene SUI3/YPL237W
