# Supplementary material for: Cnm1 mediates nucleus–mitochondria contact site formation in response to phospholipid levels
Source: J Cell Biol. 2021 Oct 25;220(11):e202104100. doi: 10.1083/jcb.202104100 (PMC8548916; doi:10.1083/jcb.202104100)
Supplement: Table S3 — lists the plasmids used in this study. [file JCB_202104100_TableS3.xlsx]

## Sheet: Plasmids
Supplementary Table 3: Plasmids used in this study
Plasmid Number in our collections	Name	Utilization	Source (Reference)
21	pFA6a GFP(S65T)-HIS	PCR mediated homologous recombination for C terminal tagging with GFP (His selection)	Longtine et al., 1998
131	pKT209 GFP (codon optimized)-URA	PCR mediated homologous recombination for C terminal tagging with GFP (Ura selection)	Sheff and Thorn, 2004
371	ADHpr-mtBFP426	Blue Fluorescent Protein (BFP) with a Mitochondrial Targeting Signal (MTS) to image mitochondria (Ura selection)	Kindly provided by Christian Ungermann*
207	NLS -TFP	tdTomato fluorescenct protein with an NLS to image the nucleus (Leu Selection)	Kindly provided by Daniel kaganovich**
445	pFA6a VN-kanRMX6	PCR mediated homologous recombination for C terminal tagging with split Venus (VN terminal fragment) (G418 Selection).	Sung and Huh, 2007
686	pFA6a VC-HygroR	PCR mediated homologous recombination for C terminal tagging with split Venus (VC terminal fragment) (Hygro Selection).	Shai et al., 2018
664	pFA6a link-yomKate2-CaURA3	PCR mediated homologous recombination for C terminal taggeing with mKate2 (Ura selection)	addgene
47	pFA6a KanRMX6	PCR mediated homologous recombination for deletion of a gene (G418 selection)	Longtine et al., 1998
273	pYM-N19 NATR-TEFpr	PCR mediated homologous recombination for overexpression of a gene using the TEF promoter (Nat selection)	Janke et al., 2004
49	pFA6a NATR-MX6	PCR mediated homologous recombination for deletion of a gene (Nat selection)	Longtine et al., 1998
711	pRS316 PGKpr-SS-CFP-HDEL-URA3	Blue Fluorescent Protein (BFP) fused to a signal seqeunce and an ER retriveal seqeunce (HDEL) to image the ER (Ura selection)	Kindly provided by Joel Goodman***
710	pRS315 PGKpr-SS-CFP-HDEL-LEU2	Blue Fluorescent Protein (BFP) fused to a signal seqeunce and an ER retriveal seqeunce (HDEL) to image the ER (Leu selection)	Kindly provided by Joel Goodman***
249	pYM-N21 NATR-TEFpr-yeGFP	PCR mediated homologous recombination for Overexpression of a gene using TEF promoter and N terminal tagging with GFP (Nat selection)	Janke et al., 2004
274	pYM-N20 NATR-TEFpr- 3HA	PCR mediated homologous recombination for overexpression of a gene using TEF promoter and N terminal tagging with 3HA (Nat selection)	Janke et al., 2004
388	pYM-N18 TEFpr-KanRMX4	PCR mediated homologous recombination for overexpression of a gene using TEF promoter (G418 selection)	Janke et al., 2004
78	pFA6a mCherry-HIS3MX6	PCR mediated homologous recombination for C terminal tagging with mCherry (His selection)	Longtine et al., 1998
234	pBS35 mCherry-HygroR	PCR mediated homologous recombination for C terminal tagging with mCherry (Hygro selection)	Kindly provided by Naama Barkai****
446	pFA6a VC-His3MX6	PCR mediated homologous recombination for C terminal tagging with split Venus (VC terminal fragment) (His Selection).	Sung and Huh, 2007
107	URA-TEF2pr-mCherry	PCR mediated homologous recombination for overexpression of a gene using TEF promoter and N terminal tagging with mCherry (Ura selection)	Breslow et al., 2008
80	pFA6a NATR-mCherry	PCR mediated homologous recombination for C terminal tagging with mCherry (Nat selection)	Longtine et al., 1998
511	pFA6a-His3MX6-GAL1 pr	PCR mediated homologous recombination for changing a promoter sequence of a gene using the GAL promoter (Nat selection)	Longtine et al., 1998
555	pSWAT HYGΔN NOP1pr #2	PCR mediated homologous recombination for changing a promoter sequence of a gene using the NOP1 promoter (URA selection)*****	Yofe et al., 2016
* Prof. Christian Ungermann, University of Osnabrück, Germany
** Prof. Daniel kaganovich, Gottingen University, Germany
*** Prof. Joel goodman, UT Southwestern, USA
**** Prof. Naama Barkai, Weizmann Institute of Science, Rehovot, Israel
***** NOP1pr was utelized with specific primers for changing the promoter sequence without the GFP tag in this plasmid
References
Longtine, M.S., A. McKenzie, D.J. Demarini, N.G. Shah, A. Wach, A. Brachat, P. Philippsen, and J.R. Pringle. 1998. Additional modules for versatile and economical PCR-based gene deletion and modification in Saccharomyces cerevisiae. Yeast. 14:953–61. doi:10.1002/(SICI)1097-0061(199807)14:10<953::AID-YEA293>3.0.CO;2-U.
Sheff, M.A., and K.S. Thorn. 2004. Optimized cassettes for fluorescent protein tagging in Saccharomyces cerevisiae. Yeast. 21. doi:10.1002/yea.1130.
Sung, M.K., and W.K. Huh. 2007. Biomolecular fluorescence complementation analysis system for in vivo detection of protein-protein interaction in Saccharomyces cerevisiae. Yeast. 24. doi:10.1002/yea.1504.
Shai, N., E. Yifrach, C.W.T. Van Roermund, N. Cohen, C. Bibi, L. Ijlst, L. Cavellini, J. Meurisse, R. Schuster, L. Zada, M.C. Mari, F.M. Reggiori, A.L. Hughes, M. Escobar-Henriques, M.M. Cohen, H.R. Waterham, R.J.A. Wanders, M. Schuldiner, and E. Zalckvar. 2018. Systematic mapping of contact sites reveals tethers and a function for the peroxisome-mitochondria contact. Nat. Commun. 9. doi:10.1038/…
Janke, C., M.M. Magiera, N. Rathfelder, C. Taxis, S. Reber, H. Maekawa, A. Moreno-Borchart, G. Doenges, E. Schwob, E. Schiebel, and M. Knop. 2004. A versatile toolbox for PCR-based tagging of yeast genes: New fluorescent proteins, more markers and promoter substitution cassettes. Yeast. 21. doi:10.1002/yea.1142.
Breslow, D.K., D.M. Cameron, S.R. Collins, M. Schuldiner, J. Stewart-Ornstein, H.W. Newman, S. Braun, H.D. Madhani, N.J. Krogan, and J.S. Weissman. 2008. A comprehensive strategy enabling high-resolution functional analysis of the yeast genome. Nat. Methods. 5. doi:10.1038/nmeth.1234.
Yofe, I., U. Weill, M. Meurer, S. Chuartzman, E. Zalckvar, O. Goldman, S. Ben-Dor, C. Schütze, N. Wiedemann, M. Knop, A. Khmelinskii, and M. Schuldiner. 2016. One library to make them all: Streamlining the creation of yeast libraries via a SWAp-Tag strategy. Nat. Methods. 13. doi:10.1038/nmeth.3795.
