# Supplementary material for: Cnm1 mediates nucleus–mitochondria contact site formation in response to phospholipid levels
Source: J Cell Biol. 2021 Oct 25;220(11):e202104100. doi: 10.1083/jcb.202104100 (PMC8548916; doi:10.1083/jcb.202104100)
Supplement: Table S4 — lists the yeast strains used in this study. [file JCB_202104100_TableS4.xlsx]

## Sheet: Yeast strains
Supplementary Table S4: Yeast strains used in this study
Strain Number in our collection	Strain Name	Background	Mating type	Genotype	Reference
	Wild Type control (SEY6210.1 )	SEY6210.1	MAT a	LEU2-3,112 URA3-52 HIS3-Δ200 TRP1 Δ901 LYS2 801 SUC2-Δ9, HISΔ1 LEU2Δ0 MET15Δ0 URA3Δ0	Robinson et al., 1988.
701	Wild Type control (BY4741)	BY4741	MAT a	HISΔ1 LEU2Δ0 MET15Δ0 URA3Δ0	Baker Brachmann et al., 1998
4950	TOM70-GFP::HIS	BY4741	MAT a	HISΔ1 LEU2Δ0 MET15Δ0 URA3Δ0, TOM70-GFP::HIS
5159	NSG1-GFP::URA	BY4741	MAT a	HISΔ1 LEU2Δ0 MET15Δ0 URA3Δ0, NSG1-GFP::URA
4366	NSG1-VN::G418R/ TOM70-VC::HYGR	BY4741	MAT a	HISΔ1 LEU2Δ0 MET15Δ0 URA3Δ0, NSG1-VN::G418R TOM70-VC::HYGR
4707	MMM1-mKate::URA/ NSG1-VN::G418R/ TOM70-VC::HYGR	BY4741	MAT a	HISΔ1 LEU2Δ0 MET15Δ0 URA3Δ0, NSG1-VN::G418R TOM70-VC::HYGR MMM1-mKate::URA
4725	MDM34-mKate::URA/ NSG1-VN::G418R/ TOM70-VC::HYGR	BY4741	MAT a	HISΔ1 LEU2Δ0 MET15Δ0 URA3Δ0, NSG1-VN::G418R TOM70-VC::HYGR MDM34-mKate::URA
4365	NSG1-VC::HYGR/ TOM70-VN::G418R	BY4741	MAT a	HISΔ1 LEU2Δ0 MET15Δ0 URA3Δ0, NSG1-VC::HYGR TOM70-VN::G418R
5207	NSG1-GFP::HIS/ NATR::TEF2pr-mCherry-YBR063C	YMS5103	MAT alpha	HISΔ1 LEU2Δ0 MET15Δ0 URA3Δ0 CAN1∆::GAL1pr-SceI::STE2pr-SpHIS5 LYP1∆::STE3pr-LEU2; NATR::TEF2pr-mCherry-YBR063C, NSG1-GFP::HIS
4847	NATR::3HA-YBR063C	BY4741	MAT a	HISΔ1 LEU2Δ0 MET15Δ0 URA3Δ0, NATR::3HA-YBR063C
5159	NSG1-GFP::URA	BY4741	MAT a	HISΔ1 LEU2Δ0 MET15Δ0 URA3Δ0, NSG1-GFP::URA
5160	NSG1-GFP::URA/ NATR::TEF2pr-YBR063C	BY4741	MAT a	HISΔ1 LEU2Δ0 MET15Δ0 URA3Δ0, NSG1-GFP::URA , NATR::TEF2pr-YBR063C
4788	NATR::TEF2pr-YBR063C	BY4741	MAT a	HISΔ1 LEU2Δ0 MET15Δ0 URA3Δ0, NATR::TEF2pr-YBR063C
5485	NSG1-GFP::URA/ NATR::TEF2pr-YBR063C	YMS5103	MAT alpha	HISΔ1 LEU2Δ0 MET15Δ0 URA3Δ0 CAN1∆::STE2pr-sp HIS5 LYP1∆::STE3pr-LEU2, NSG1-GFP::URA, NATR::TEF2pr-YBR063C
5485	NSG1-GFP::URA/ NATR::TEF2pr-YBR063C/ΔCHO2::G418R	BY4741	MAT a	HISΔ1 LEU2Δ0 MET15Δ0 URA3Δ0, NSG1-GFP::URA, NATR::TEF2pr-YBR063C, ΔCHO2::G418R
5486	NSG1-GFP::URA/ NATR::TEF2pr-YBR063C/ΔOPI3::G418R	BY4741	MAT a	HISΔ1 LEU2Δ0 MET15Δ0 URA3Δ0, NSG1-GFP::URA, NATR::TEF2pr-YBR063C, ΔOPI3::G418R
5487	NSG1-GFP::URA/ NATR::TEF2pr-YBR063C/ΔINO2::G418R	BY4741	MAT a	HISΔ1 LEU2Δ0 MET15Δ0 URA3Δ0, NSG1-GFP::URA, NATR::TEF2pr-YBR063C, ΔINO2::G418R
5489	NSG1-GFP::URA/ ΔINO2::G418R	BY4741	MAT a	HISΔ1 LEU2Δ0 MET15Δ0 URA3Δ0, ΔINO2::G418R, NSG1-GFP::URA
5497	NSG1-GFP::URA/ ΔOPI3:G418R	BY4741	MAT a	HISΔ1 LEU2Δ0 MET15Δ0 URA3Δ0, ΔOPI3::G418R, NSG1-GFP::URA
5499	NSG1-GFP::URA/ ΔCHO2::G418R	BY4741	MAT a	HISΔ1 LEU2Δ0 MET15Δ0 URA3Δ0, ΔCHO2::G418R, NSG1-GFP::URA
5208	NATR::TEF2pr-YBR063C-GFP::HIS	BY4741	MAT a	HISΔ1 LEU2Δ0 MET15Δ0 URA3Δ0, NATR::TEF2pr-YBR063C-GFP::HIS
5544	ΔCHO2::G418R/ NATR::TEF2pr-YBR063C-GFP::HIS	BY4741	MAT a	HISΔ1 LEU2Δ0 MET15Δ0 URA3Δ0, NATR::TEF2pr-YBR063C-GFP::HIS, ΔCHO2::G418R
5546	ΔOPI3::G418R/ NATR::TEF2pr-YBR063C-GFP::HIS	BY4741	MAT a	HISΔ1 LEU2Δ0 MET15Δ0 URA3Δ0, NATR::TEF2pr-YBR063C-GFP::HIS, ΔOPI3::G418R
5548	ΔINO2::G418R/NATR::TEF2pr-YBR063C-GFP::HIS	BY4741	MAT a	HISΔ1 LEU2Δ0 MET15Δ0 URA3Δ0, NATR::TEF2pr-YBR063C-GFP::HIS, ΔINO2::G418R
5550	ΔTOM70::G418R/ NATR::TEF2pr-YBR063C-GFP::HIS	BY4741	MAT a	HISΔ1 LEU2Δ0 MET15Δ0 URA3Δ0, NATR::TEF2pr-YBR063C-GFP::HIS, ΔTOM70::G418R
5820	NATR::TEF2pr-GFP-ΔTMD-TOM70/ G418R::TEF2pr-YBR063C	BY4741	MAT a	HISΔ1 LEU2Δ0 MET15Δ0 URA3Δ0, G418R::TEF2pr-YBR063C, NATR::TEF2pr-GFP-ΔTMD-TOM70
5821	NATR::TEF2pr-GFP-ΔTMD-TOM70	BY4741	MAT a	HISΔ1 LEU2Δ0 MET15Δ0 URA3Δ0, NATR::TEF2pr-GFP-ΔTMD-TOM70
5856	YBR063C-mCherry::HIS/ NATR::TEF2pr-GFP-ΔTMD-TOM70/G418R::TEF2pr-YBR063C	BY4741	MAT a	HISΔ1 LEU2Δ0 MET15Δ0 URA3Δ0, G418R::TEF2pr-YBR063C, NATR::TEF2pr-GFP-ΔTMD-TOM70, YBR063C-mCherry::HIS
5859	TOM70-mCherry::HYGR/ NATR::TEF2pr-YBR063C-GFP::HIS	BY4741	MAT a	HISΔ1 LEU2Δ0 MET15Δ0 URA3Δ0, NATR::TEF2pr-YBR063C-GFP::HIS, TOM70-mCherry::HYGR
5878	TOM20-mCherry::HYGR/ NATR::TEF2pr-YBR063C-GFP::HIS	BY4741	MAT a	HISΔ1 LEU2Δ0 MET15Δ0 URA3Δ0, NATR::TEF2pr-YBR063C-GFP::HIS, TOM20-mCherry::HYGR
3341	TOM70-VN::G418R/ PHO88-VC::HIS	BY4741	MAT a	HISΔ1 LEU2Δ0 MET15Δ0 URA3Δ0, TOM70-VN::G418R/ PHO88-VC::HIS
5836	URA:TEF2pr-mCherry-MDM34/ NSG1-VN::G418R/ TOM70-VC::HYGR	BY4741	MAT a	HISΔ1 LEU2Δ0 MET15Δ0 URA3Δ0, NSG1-VN::G418R, TOM70-VC::HYGR, URA:TEF2pr-mCherry-MDM34
5837	URA:TEF2pr-mCherry-MDM34/ TOM70-VN::G418R/ PHO88-VC::HIS	BY4741	MAT a	HISΔ1 LEU2Δ0 MET15Δ0 URA3Δ0, URA:TEF2pr-mCherry-MDM34 ,TOM70-VN::G418R/ PHO88-VC::HIS
5815	MMM1-GFP::HIS/ ΔYBR063C::NATR	BY4741	MAT a	HISΔ1 LEU2Δ0 MET15Δ0 URA3Δ0, ΔYBR063C::NATR, MMM1-GFP::HIS
5816	MDM34-GFP::HIS/ ΔYBR063C::NATR	BY4741	MAT a	HISΔ1 LEU2Δ0 MET15Δ0 URA3Δ0, ΔYBR063C::NATR, MDM34-GFP::HIS
4786	NATR::TEF2pr-YBR063C/ MMM1-GFP::HIS	BY4741	MAT a	HISΔ1 LEU2Δ0 MET15Δ0 URA3Δ0, NATR::TEF2pr-YBR063C, MMM1-GFP::HIS
4787	NATR::TEF2pr-YBR063C/ MDM34-GFP::HIS	BY4741	MAT a	HISΔ1 LEU2Δ0 MET15Δ0 URA3Δ0, NATR::TEF2pr-YBR063C, MDM34-GFP::HIS
1070	MMM1-GFP::HIS	BY4741	MAT a	HISΔ1 LEU2Δ0 MET15Δ0 URA3Δ0, MMM1-GFP::HIS
1073	MDM34-GFP::HIS	BY4741	MAT a	HISΔ1 LEU2Δ0 MET15Δ0 URA3Δ0, MDM34-GFP::HIS
4814	NATR::TEF2pr-mCherry-YBR063C/ MMM1-GFP::HIS	YMS5103	MAT alpha	HISΔ1 LEU2Δ0 MET15Δ0 URA3Δ0 CAN1∆::GAL1pr-SceI::STE2pr-SpHIS5 LYP1∆::STE3pr-LEU2, NATR::TEF2pr-mCherry-YBR063C, MMM1-GFP::HIS
4820	NATR::TEF2pr-mCherry-YBR063C/ MDM34-GFP::HIS	YMS5103	MAT alpha	HISΔ1 LEU2Δ0 MET15Δ0 URA3Δ0 CAN1∆::GAL1pr-SceI::STE2pr-SpHIS5 LYP1∆::STE3pr-LEU2, NATR::TEF2pr-mCherry-YBR063C, MDM34-GFP::HIS
5488	NATR::TEF2pr-YBR063C/ NSG1-GFP::URA/ ΔMDM34::G418R	YMS5103	MAT alpha	HISΔ1 LEU2Δ0 MET15Δ0 URA3Δ0 CAN1∆::GAL1pr-SceI::STE2pr-SpHIS5 LYP1∆::STE3pr-LEU2, NSG1-GFP::URA, NATR::TEF2pr-YBR063C, ΔMDM34::G418R
6002	YBR063C-Δ350-404-GFP::HIS /NATR::TEF2pr-YBR063C	BY4741	MAT a	HISΔ1 LEU2Δ0 MET15Δ0 URA3Δ0, YBR063C-△350-404-GFP::HIS, NATR::TEF2-YBR063C
5980	ΔCHO2::G418R/ NATR::TEF2pr-YBR063C-mCherry::HYGR	BY4741	MAT a	HISΔ1 LEU2Δ0 MET15Δ0 URA3Δ0, ΔCHO2::G418R, NATR::TEF2-YBR063C-mCherry::HYGR
5965	NATR::TEF2pr-YBR063C-mCherry::HYGR	BY4741	MAT a	HISΔ1 LEU2Δ0 MET15Δ0 URA3Δ0, NATR::TEF2pr-YBR063C-mCherry::HYGR
6058	NATR::TEF2pr-GFP-ΔTMD-YBR063C	BY4741	MAT a	HISΔ1 LEU2Δ0 MET15Δ0 URA3Δ0, NATR::TEF2pr-GFP-ΔTMD-YBR063C
6131	URA::NOP1pr-Tom70/NATR::TEF2pr-GFP-ΔTMD-YBR063C	BY4741	MAT a	HISΔ1 LEU2Δ0 MET15Δ0 URA3Δ0, URA::NOP1pr-Tom70/NATR::TEF2pr-GFP-ΔTMD-YBR063C
6100	HIS::GALpr-YBR063C/ΔMDM34::G418R	BY4741	MAT a	HISΔ1 LEU2Δ0 MET15Δ0 URA3Δ0, HIS::GALpr-YBR063C, △MDM34::G418R
6101	HIS::GALpr-YBR063C/ΔVAM6::G418R	BY4741	MAT a	HISΔ1 LEU2Δ0 MET15Δ0 URA3Δ0, HIS::GALpr-YBR063C, △VAM6::G418R
6102	HIS::GALpr-YBR063C/BY4741::G418R	BY4741	MAT a	HISΔ1 LEU2Δ0 MET15Δ0 URA3Δ0, G418R, HIS::GALpr-YBR063C
1658	ΔMDM34::G418R	BY4741	MAT a	HISΔ1 LEU2Δ0 MET15Δ0 URA3Δ0, △MDM34::G418R
2209	ΔVAM6::G418R	BY4741	MAT a	HISΔ1 LEU2Δ0 MET15Δ0 URA3Δ0, △VAM6::G418R
3575	BY4741::G418R	BY4741	MAT a	HISΔ1 LEU2Δ0 MET15Δ0 URA3Δ0, HO::G418R
6057	ΔINO4::G418R/NATR::TEF2pr-YBR063C-GFP::HIS	BY4741	MAT a	HISΔ1 LEU2Δ0 MET15Δ0 URA3Δ0, NATR::TEF2pr-YBR063C-GFP::HIS, △INO4::G418R
6099	ΔOPI1::G418R/NATR::TEF2pr-YBR063C-GFP::HIS	BY4741	MAT a	HISΔ1 LEU2Δ0 MET15Δ0 URA3Δ0, NATR::TEF2pr-YBR063C-GFP::HIS, ΔOPI1::G418R
6080	HIS::GALpr-YBR063C/ NSG1-GFP::URA	BY4741	MAT a	HISΔ1 LEU2Δ0 MET15Δ0 URA3Δ0,HIS::GALpr-YBR063C, NSG1-GFP::URA
4431	BY4741::NATR	BY4741	MAT a	HISΔ1 LEU2Δ0 MET15Δ0 URA3Δ0, HO::NATR
	References
	Robinson, J.S., D.J. Klionsky, L.M. Banta, and S.D. Emr. 1988. Protein sorting in Saccharomyces cerevisiae: isolation of mutants defective in the delivery and processing of multiple vacuolar hydrolases. Mol. Cell. Biol. 8. doi:10.1128/mcb.8.11.4936.
	Baker Brachmann, C., A. Davies, G.J. Cost, E. Caputo, J. Li, P. Hieter, J.D. Boeke, C.B. Brachmann, A. Davies, G.J. Cost, E. Caputo, J. Li, P. Hieter, and J.D. Boeke. 1998. Designer deletion strains derived from Saccharomyces cerevisiae S288C: A useful set of strains and plasmids for PCR-mediated gene disruption and other applications. Yeast. 14:115–132. doi:10.1002/(SICI)1097-0061(19980130)14:2<…
